# Supplementary material for: Using Machine Learning to Develop and Validate an In-Hospital Mortality Prediction Model for Patients with Suspected Sepsis
Source: Biomedicines. 2022 Mar 29;10(4):802. doi: 10.3390/biomedicines10040802 (PMC9030924; doi:10.3390/biomedicines10040802)
Supplement: Supplementary file 1 [file biomedicines-10-00802-s001.zip]

Archive with 1 entries (1 files):
- biomedicines-1622076-supplementary.pdf
